# Supplementary material for: Effects of 405 ± 5-nm LED Illumination on Environmental Stress Tolerance of Salmonella Typhimurium in Sliced Beef
Source: Foods. 2022 Jan 6;11(2):136. doi: 10.3390/foods11020136 (PMC8774786; doi:10.3390/foods11020136)
Supplement: Supplementary file 1 [file foods-11-00136-s001.zip]

Archive with 1 entries (1 files):
- foods-1508592-supplementary.pdf
